# Supplementary material for: Can big data increase our knowledge of local rental markets? A dataset on the rental sector in France
Source: PLoS One. 2022 Jan 27;17(1):e0260405. doi: 10.1371/journal.pone.0260405 (PMC8794157; doi:10.1371/journal.pone.0260405)
Supplement: S1 File — (ZIP) [file pone.0260405.s002.zip]

Archive with 20 entries (20 files):
- charts/average_subsidy_income.png
- charts/average_subsidy_income_level.png
- charts/average_subsidy_municipal.png
- charts/Average-France.png
- charts/Average-IDF.eps
- charts/Map_France_price.png
- charts/Map_France_price_ind.png
- charts/Map_France_rent_price.png
- charts/Map_France_rent_price_ind.png
- charts/mean_clameur_db_nl.eps
- charts/mean_oll_db.eps
- charts/mean_oll_db_nl.eps
- charts/median_oll_db.eps
- charts/municipalities_rent_price_ratio.png
- charts/representative-France.eps
- charts/representative-IDF.eps
- charts/representative-Lyon.eps
- charts/weights.eps
- charts/weights2.eps
- charts/weights3.eps
